# Supplementary material for: Hierarchical Structure of the Cocos nucifera (Coconut) Endocarp: Functional Morphology and its Influence on Fracture Toughness
Source: Molecules. 2020 Jan 6;25(1):223. doi: 10.3390/molecules25010223 (PMC6983247; doi:10.3390/molecules25010223)
Supplement: Supplementary file 1 [file molecules-25-00223-s001.zip]

Archive with 2 entries (2 files):
- molecules-672669-SM.mp4
- molecules-672669-Supplementary Materials 2.pdf
